# Supplementary material for: A Facile Strategy toward the Preparation of a High-Performance Polyamide TFC Membrane with a CA/PVDF Support Layer
Source: Nanomaterials (Basel). 2022 Dec 19;12(24):4496. doi: 10.3390/nano12244496 (PMC9785465; doi:10.3390/nano12244496)
Supplement: Supplementary file 1 [file nanomaterials-12-04496-s001.zip]

Archive with 1 entries (1 files):
- nanomaterials-2044553-supplementary.pdf
